# Supplementary material for: Microarray Analysis of Microbiota of Gingival Lesions in Noma Patients
Source: PLoS Negl Trop Dis. 2013 Sep 26;7(9):e2453. doi: 10.1371/journal.pntd.0002453 (PMC3784469; doi:10.1371/journal.pntd.0002453)
Supplement: Table S1 — Changes in probe intensity between samples in hybridized on high-density microarrays. The statistic used was a two-tailed Student's t-test assuming equal variance. P-values were adjusted with Benjamini-Hochberg correction (for each taxonomic level individually). Only taxa showing highly significant (P<0.01) changes in at least one pair-wise comparison are presented. The following pairwise comparisons produced no significant changes at any taxonomic level: G vs Gn, Nn vs Gn, N vs G, Gn vs C and G vs C. *, P<0.01; **, P<0.001; ***, P<0.0001. − and +, increase or decrease in average signal intensity, respectively. (XLSX) [file pntd.0002453.s001.xlsx]

## Sheet: Sheet1
"Microarray analysis of microbiota of gingival lesions in noma patients" Huyghe et al. 2013
	Supplementary Table 1. Changes in probe intensity between group of samples in high-density microarrays
	two-tailed Student's t-test assuming equal variance ; P-values were adjusted with Benjamini-Hochberg correction
				Change
				N	N G	N Nn	Nn	N	N Nn	G Gn	Nn Gn	N G	N Nn G Gn
				vs	vs	vs	vs	vs	vs	vs	vs	vs	vs
FeatureNum	Description	ProbeName	RDP_Node	Nn	Nn Gn	G Gn	C	C	C	C	C	C	C		Legend
6093	Bacteria(domain)	N06327	1	- (*)	- (**)			- (*)				- (*)			(*)	P<0.01
1278	Bacteria(domain)	N06328	1			- (*)									(**)	P<0.001
2097	Bacteria(domain)	N06330	1	- (**)	- (**)										(***)	P<0.0001
8618	Bacteroidetes(phylum)	N04863	1–2					- (*)	- (*)
1462	Bacteroidetes(phylum)	N04867	1–2						- (*)						N	Noma, lesion sites
7055	Putative_Chimera	N02851	1–31							+ (*)					Nn	Noma, non-lesion sites
9942	Alphaproteobacteria(class)	N03121	1–12–1							+ (*)					G	Gingivitis, lesion sites
8284	Betaproteobacteria(class)	N02253	1–12–2									- (*)			Gn	Gingivitis, non-lesion sites
804	Betaproteobacteria(class)	N02250	1–12–2									- (*)			C	Healthy controls
9919	Mollicutes(class)	N02697	1–13–2							+ (*)
1723	unclassified_Bacteroidetes	N01829	1–20–4					- (**)	- (**)	- (*)	- (*)	- (**)	- (**)		Note: Some probes take nucleotide ambuigities of the 16S rRNA gene sequence into account. For example, the ambiguity at position 11 of the probe named "N03582_[11N:A]" is replaced by a A
1492	unclassified_Bacteroidetes	N01828	1–20–4							+ (*)
9721	unclassified_Cyanobacteria	N03452	1–10–1–3							+ (*)
1944	Rhodospirillales(order)	N01892	1–12–1–1							- (*)
4088	Burkholderiales(order)	N04249	1–12–2–1									- (*)
4508	Chromatiales(order)	N07345	1–12–3–3							- (*)
7913	Clostridiales(order)	N07518	1–13–1–1									+ (*)
9081	unclassified_Mollicutes	N05437	1–13–2–6							+ (*)
5760	unclassified_Bacilli	N05692	1–13–3–3									+ (*)
10060	Actinomycetales(order)	N04588	1–14–1–4					- (*)	- (*)			- (**)
1425	Actinomycetales(order)	N04586	1–14–1–4						- (*)
448	Chlamydiales(order)	N05195	1–16–1–1							- (*)
1341	Sphingobacteriales(order)	N03639	1–20–3–1									- (*)
4302	Fusobacteriales(order)	N03046	1–21–1–1					- (*)				- (*)
7335	Aquificaceae(family)	N05277	1–1–1–1–1						- (*)
5540	Rhodospirillaceae(family)	N05626	1–12–1–1–1						- (*)
3781	Burkholderiaceae(family)	N06745	1–12–2–1–1					- (*)				- (*)
5362	Alcaligenaceae(family)	N03155	1–12–2–1–3						- (*)			- (*)
8624	Neisseriaceae(family)	N01446	1–12–2–4–1					- (*)				- (*)
8541	Neisseriaceae(family)	N01445	1–12–2–4–1									- (*)
8161	Vibrionaceae(family)	N08095	1–12–3–12–1					- (*)	- (*)
1895	Vibrionaceae(family)	N08094	1–12–3–12–1						- (*)
8385	Pasteurellaceae(family)	N04198	1–12–3–14–1					- (*)	- (*)			- (*)
3740	unclassified_Thiotrichales	N02180	1–12–3–2–4						+ (*)			+ (*)	+ (*)
10012	Chromatiaceae(family)	N03553	1–12–3–3–1						- (*)			- (*)
8149	Xanthomonadaceae(family)	N05181	1–12–3–4–1						- (*)
6886	unclassified_Oceanospirillales	N00621	1–12–3–8–6					- (*)	- (*)
8466	unclassified_Desulfovibrionales	N03582_[11N:A]	1–12–4–2–4					- (*)	- (*)			- (*)
4346	Desulfobulbaceae(family)	N00536	1–12–4–3–2						- (*)			- (*)	- (**)
6995	Desulfobulbaceae(family)	N00535	1–12–4–3–2						- (*)
6465	unclassified_Desulfobacterales	N06102	1–12–4–3–4						- (*)
1077	unclassified_Desulfobacterales	N06088	1–12–4–3–4										+ (*)
780	unclassified_Desulfuromonales	N02149	1–12–4–4–3							- (*)
1192	unclassified_Desulfuromonales	N02132	1–12–4–4–3							- (*)
4115	Syntrophobacteraceae(family)	N01956	1–12–4–5–1										- (*)
7487	Syntrophomonadaceae(family)	N02939	1–13–1–1–8							+ (*)		+ (*)	+ (*)
9383	Thermoanaerobacteriaceae(family)	N05241	1–13–1–3–1					- (*)
3688	Bacillaceae(family)	N04483	1–13–3–1–1						+ (*)
8540	Carnobacteriaceae(family)	N06422	1–13–3–2–3									+ (*)	+ (*)
48	Actinomycetaceae(family)	N07131	1–14–1–4–1					+ (*)	+ (*)
3364	Actinomycetaceae(family)	N07129	1–14–1–4–1										- (*)
7409	Microbacteriaceae(family)	N07907	1–14–1–4–13						- (*)			- (*)	- (*)
5294	Micrococcaceae(family)	N03812	1–14–1–4–2					- (*)	- (*)			- (*)	- (*)
10089	Propionibacteriaceae(family)	N06974	1–14–1–4–24					- (*)				- (*)
8403	Propionibacteriaceae(family)	N06972	1–14–1–4–24					- (*)	- (*)			- (*)	- (*)
4075	Propionibacteriaceae(family)	N06976	1–14–1–4–24					- (*)	- (*)			- (*)	- (*)
6627	Nocardioidaceae(family)	N06711	1–14–1–4–25							+ (*)
3062	Actinosynnemataceae(family)	N03766	1–14–1–4–27					- (*)	- (*)			- (*)	- (*)
9287	Planctomycetaceae(family)	N00308	1–15–1–1–1						- (*)
7588	Parachlamydiaceae(family)	N07882	1–16–1–1–2							+ (*)
6236	Spirochaetaceae(family)	N07329	1–17–1–1–1						+ (*)
4217	Rikenellaceae(family)	N05967	1–20–1–1–2					- (*)	- (*)			- (*)	- (*)
1673	Porphyromonadaceae(family)	N05935	1–20–1–1–3					- (*)	- (*)
6777	Porphyromonadaceae(family)	N05931	1–20–1–1–3						- (*)				- (*)
1668	Flavobacteriaceae(family)	N08121	1–20–2–1–1					- (*)				- (*)
1816	Flavobacteriaceae(family)	N08118	1–20–2–1–1					- (*)	- (*)			- (*)
10635	Flavobacteriaceae(family)	N08126	1–20–2–1–1					- (*)				- (*)
7087	Flexibacteraceae(family)	N04312	1–20–3–1–3						- (*)
7056	unclassified_Fusobacteriales	N04976_[1N:A]	1–21–1–1–3							+ (*)
2461	Xenococcus(genus)	N05077	1–10–1–1–2–2						- (*)				- (*)
6659	unclassified_Family_2.1	N01531	1–10–1–1–2–3						- (*)
8446	unclassified_Family_3.1	N04454	1–10–1–1–4–7							+ (*)
7623	Anabaena(genus)	N08114	1–10–1–1–5–1						- (*)
8979	Nodularia(genus)	N07580	1–10–1–1–5–4							+ (*)
10706	Aquifex(genus)	N03031	1–1–1–1–1–1							- (*)
6932	Hydrogenobacter(genus)	N06014	1–1–1–1–1–2							+ (*)
3789	Rhodospirillum(genus)	N06764	1–12–1–1–1–1						+ (*)
7601	Azospirillum(genus)	N04285	1–12–1–1–1–2							- (*)
10462	Rhodospira(genus)	N03066	1–12–1–1–1–6							+ (*)
2198	Acetobacter(genus)	N03214	1–12–1–1–2–1										- (*)
9917	Teichococcus(genus)	N05579	1–12–1–1–2–16							+ (*)
8159	Acidocella(genus)	N03757	1–12–1–1–2–4					- (**)	- (*)
935	Asaia(genus)	N04784	1–12–1–1–2–6						- (*)
1803	Anaplasma(genus)	N01310	1–12–1–2–2–1							+ (*)		+ (*)	+ (*)
4578	Wolbachia(genus)	N03792	1–12–1–2–2–4										+ (*)
7798	Roseovarius(genus)	N03274	1–12–1–3–1–11							+ (*)
3425	Amaricoccus(genus)	N01680	1–12–1–3–1–3							- (*)
5269	Antarctobacter(genus)	N02238	1–12–1–3–1–4					- (*)
7887	Paracoccus(genus)	N03197	1–12–1–3–1–6							+ (*)
5945	Rhodobaca(genus)	N06803_[16N:A]	1–12–1–3–1–7						- (*)				- (*)
5743	Rhodovulum(genus)	N05717_[24N:C_25N:G]	1–12–1–3–1–8					- (**)	- (*)			- (**)	- (*)
6137	Rhodovulum(genus)	N05717_[24N:G_25N:C]	1–12–1–3–1–8						- (*)				- (*)
323	Rhodovulum(genus)	N05706	1–12–1–3–1–8							- (*)
4674	Rhizobium(genus)	N05616	1–12–1–6–1–1					+ (*)	+ (*)				+ (*)
9821	unclassified_Rhizobiaceae	N06631	1–12–1–6–1–4							+ (*)
2626	Brucella(genus)	N05285	1–12–1–6–3–1				+ (*)		+ (*)				+ (*)
5118	unclassified_Brucellaceae	N07692	1–12–1–6–3–4							+ (*)
10799	unclassified_Brucellaceae	N07710	1–12–1–6–3–4							+ (*)
6879	Xanthobacter(genus)	N06671	1–12–1–6–8–10				- (*)	- (*)	- (**)
2337	Lautropia(genus)	N05972	1–12–2–1–1–2					- (**)				- (***)
7673	Lautropia(genus)	N05970	1–12–2–1–1–2					- (*)				- (*)
10356	Limnobacter(genus)	N07208_[5N:C_18N:C]	1–12–2–1–1–3							+ (*)
7513	Massilia(genus)	N00057	1–12–2–1–2–5					- (**)	- (*)			- (**)
9230	Telluria(genus)	N00837	1–12–2–1–2–6					- (*)				- (**)
10557	Telluria(genus)	N00840	1–12–2–1–2–6					- (*)
2158	Achromobacter(genus)	N03185	1–12–2–1–3–2							- (*)
8678	unclassified_Alcaligenaceae	N05957	1–12–2–1–3–9				- (*)	- (**)	- (***)		- (*)	- (**)	- (***)
9880	unclassified_Alcaligenaceae	N05958	1–12–2–1–3–9					- (*)				- (*)
2842	Polaromonas(genus)	N00003	1–12–2–1–4–8							- (*)
5753	Roseateles(genus)	N03375_[16N:C_19N:T_21N:A_25N:G]	1–12–2–1–5–4					+ (*)	+ (*)	+ (*)		+ (*)	+ (*)
6419	Roseateles(genus)	N03375_[16N:G_19N:G_21N:C_25N:T]	1–12–2–1–5–4							+ (*)
4577	Roseateles(genus)	N03375_[16N:C_19N:T_21N:T_25N:T]	1–12–2–1–5–4							+ (*)
8870	Roseateles(genus)	N03375_[16N:G_19N:G_21N:T_25N:T]	1–12–2–1–5–4							+ (*)
5772	Roseateles(genus)	N03375_[16N:G_19N:T_21N:G_25N:T]	1–12–2–1–5–4							+ (*)
7590	Roseateles(genus)	N03375_[16N:C_19N:G_21N:C_25N:T]	1–12–2–1–5–4							+ (*)
10579	Roseateles(genus)	N03375_[16N:A_19N:C_21N:T_25N:T]	1–12–2–1–5–4							+ (*)
10253	Schlegelella(genus)	N05886	1–12–2–1–5–6					- (*)				- (**)
8962	Schlegelella(genus)	N05861	1–12–2–1–5–6							+ (*)
4763	Xylophilus(genus)	N07366_[6S:G]	1–12–2–1–5–8						- (*)
5860	Neisseria(genus)	N06406	1–12–2–4–1–1									- (*)
5901	Neisseria(genus)	N06408	1–12–2–4–1–1						- (*)				- (*)
8331	Kingella(genus)	N03080	1–12–2–4–1–3					- (**)	- (*)			- (**)	- (*)
1751	Kingella(genus)	N03077	1–12–2–4–1–3						- (*)			- (*)	- (*)
3509	Simonsiella(genus)	N03701	1–12–2–4–1–4					- (**)	- (*)			- (**)	- (*)
357	unclassified_Neisseriaceae	N07265	1–12–2–4–1–6							- (*)			- (*)
9706	unclassified_Neisseriaceae	N07268	1–12–2–4–1–6							+ (*)
2409	Zoogloea(genus)	N05385	1–12–2–6–1–10							- (*)			- (*)
5289	Azonexus(genus)	N06881	1–12–2–6–1–2					- (**)				- (**)	- (*)
5573	Azonexus(genus)	N06880	1–12–2–6–1–2									- (*)
7444	Azospira(genus)	N02682_[23K:T]	1–12–2–6–1–3				- (*)	- (***)	- (***)	- (*)	- (*)	- (**)	- (***)
2416	Azospira(genus)	N02682_[23K:G]	1–12–2–6–1–3					- (**)	- (*)	- (*)		- (**)	- (**)
6998	Azospira(genus)	N02679	1–12–2–6–1–3					- (*)
1665	Dechlorosoma(genus)	N00375	1–12–2–6–1–6							- (*)			- (*)
6883	Propionivibrio(genus)	N04940	1–12–2–6–1–7					- (*)	- (*)
7049	Sterolibacterium(genus)	N06944	1–12–2–6–1–8						- (*)
6401	Oceanimonas(genus)	N00386	1–12–3–10–1–1										+ (*)
6890	Thalassomonas(genus)	N00410	1–12–3–11–1–10									- (*)
8648	Thalassomonas(genus)	N00417	1–12–3–11–1–10						+ (*)	+ (*)	+ (*)		+ (*)
5864	Thalassomonas(genus)	N00438_[1N:C_20N:G]	1–12–3–11–1–10							+ (*)
6181	Thalassomonas(genus)	N00438_[1N:T_20N:A]	1–12–3–11–1–10							+ (*)
10272	Thalassomonas(genus)	N00438_[1N:A_20N:T]	1–12–3–11–1–10							+ (*)
9923	Colwellia(genus)	N01987	1–12–3–11–1–3							+ (*)
4236	Idiomarina(genus)	N03914	1–12–3–11–1–5					- (*)	- (*)			- (*)	- (*)
8761	Idiomarina(genus)	N03921	1–12–3–11–1–5							+ (*)
8856	Microbulbifer(genus)	N06509	1–12–3–11–1–6					- (*)	+ (*)
10259	Enterovibrio(genus)	N05021	1–12–3–12–1–2							+ (*)
3303	Kluyvera(genus)	N06168	1–12–3–13–1–14										+ (*)
7200	Alterococcus(genus)	N01335	1–12–3–13–1–2				- (*)	- (**)	- (**)				- (*)
3885	Rahnella(genus)	N06244_[1N:A]	1–12–3–13–1–25							- (*)			- (*)
5210	Rahnella(genus)	N06244_[1N:T]	1–12–3–13–1–25										- (*)
3611	Rahnella(genus)	N06244_[1N:G]	1–12–3–13–1–25							- (*)
6560	Rahnella(genus)	N06243_[25Y:C]	1–12–3–13–1–25							- (*)	- (*)		- (*)
1594	Serratia(genus)	N07661_[7N:C]	1–12–3–13–1–29										+ (*)
10461	Shigella(genus)	N08042_[8N:G]	1–12–3–13–1–30							+ (*)
3419	Brenneria(genus)	N05297	1–12–3–13–1–4							+ (*)
2259	Citrobacter(genus)	N04406	1–12–3–13–1–8							- (*)		- (*)	- (*)
7803	Citrobacter(genus)	N04404	1–12–3–13–1–8							+ (*)
10132	Phocoenobacter(genus)	N01239	1–12–3–14–1–7							+ (*)
536	Thiomicrospira(genus)	N02484	1–12–3–2–1–6							- (*)
3111	unclassified_Ectothiorhodospiraceae	N06039	1–12–3–3–2–6							- (*)
8863	Xanthomonas(genus)	N02316	1–12–3–4–1–1							+ (*)
9606	unclassified_Xanthomonadaceae	N06248	1–12–3–4–1–10							+ (*)
4206	Frateuria(genus)	N01113	1–12–3–4–1–2					- (*)
9090	Frateuria(genus)	N01103	1–12–3–4–1–2						- (*)
1873	Frateuria(genus)	N01125	1–12–3–4–1–2							- (*)		- (*)
1135	Frateuria(genus)	N01102_[4N:T]	1–12–3–4–1–2							- (*)
4874	Frateuria(genus)	N01102_[4N:G]	1–12–3–4–1–2							- (*)
2168	Frateuria(genus)	N01102_[4N:C]	1–12–3–4–1–2							- (*)
9519	Luteimonas(genus)	N03293	1–12–3–4–1–3					- (*)
7210	Lysobacter(genus)	N07217_[14N:A]	1–12–3–4–1–4								+ (*)
9380	Pseudoxanthomonas(genus)	N05830	1–12–3–4–1–5							- (*)		- (*)	- (*)
3406	Pseudoxanthomonas(genus)	N05832	1–12–3–4–1–5							- (*)		- (*)	- (*)
6873	Rhodanobacter(genus)	N04515	1–12–3–4–1–6					- (*)
9777	Cardiobacterium(genus)	N02828	1–12–3–5–1–1					- (**)	- (**)	- (*)		- (**)	- (***)
9055	Legionella(genus)	N06603	1–12–3–6–1–1					- (*)		- (*)		- (*)	- (*)
133	Methylomonas(genus)	N03702	1–12–3–7–1–5							- (*)
5761	Methylosarcina(genus)	N03305	1–12–3–7–1–6							+ (*)
2303	unclassified_Methylococcaceae	N04050	1–12–3–7–1–8							- (*)
4402	Marinomonas(genus)	N06983	1–12–3–8–1–2							- (*)
5839	unclassified_Oceanospirillaceae	N07928	1–12–3–8–1–8					- (**)	- (*)			- (**)	- (*)
4401	unclassified_Oceanospirillaceae	N07931	1–12–3–8–1–8							- (*)
8981	Halomonas(genus)	N02677	1–12–3–8–4–1							+ (*)
7300	Cobetia(genus)	N00547	1–12–3–8–4–3						- (*)
7380	Cobetia(genus)	N00557	1–12–3–8–4–3							+ (*)
9778	unclassified_Halomonadaceae	N02758	1–12–3–8–4–5						- (*)
8148	unclassified_Halomonadaceae	N02754	1–12–3–8–4–5							- (*)
539	Moraxella(genus)	N02551	1–12–3–9–2–1							- (*)
80	unclassified_Moraxellaceae	N05254	1–12–3–9–2–4						+ (*)
8980	Desulforhopalus(genus)	N06822	1–12–4–3–2–4							+ (*)
1541	Geobacter(genus)	N02193	1–12–4–4–2–1					- (*)	- (*)
8847	Desulfacinum(genus)	N07174_[25S:C]	1–12–4–5–1–2										- (*)
6138	Chondromyces(genus)	N07952	1–12–4–6–3–2					- (*)	- (*)
6458	Haliangium(genus)	N06287	1–12–4–6–5–1					- (*)	- (*)
4247	Campylobacter(genus)	N05148	1–12–5–1–1–1					- (*)	- (*)
6496	Campylobacter(genus)	N05146	1–12–5–1–1–1							+ (*)
1310	Arcobacter(genus)	N06720	1–12–5–1–1–2					- (*)
7938	Arcobacter(genus)	N06713	1–12–5–1–1–2										- (*)
9102	Sulfurospirillum(genus)	N05002	1–12–5–1–1–3					- (*)	- (*)
1025	unclassified_Campylobacteraceae	N01799	1–12–5–1–1–4				+ (*)		+ (*)
10581	Helicobacter(genus)	N07986	1–12–5–1–2–1							+ (*)
2734	unclassified_Clostridiaceae	N05611	1–13–1–1–1–16									- (*)	- (*)
2938	Caloramator(genus)	N05728	1–13–1–1–1–7							- (*)
9731	Ruminococcus(genus)	N03989	1–13–1–1–2–11							+ (*)
4987	Anaerofilum(genus)	N02035	1–13–1–1–2–3					- (*)	- (**)			- (*)	- (**)
5762	Anaerofilum(genus)	N02039	1–13–1–1–2–3							+ (*)		+ (*)
10027	Anaerococcus(genus)	N04691	1–13–1–1–3–2							+ (*)
8019	Fusibacter(genus)	N03462	1–13–1–1–3–4							+ (*)		+ (*)
1654	Fusibacter(genus)	N03474	1–13–1–1–3–4										+ (*)
8115	Desulfotomaculum(genus)	N03625	1–13–1–1–5–5							+ (*)		+ (*)
9497	Desulfotomaculum(genus)	N03620	1–13–1–1–5–5							+ (*)
7382	Syntrophomonas(genus)	N00954	1–13–1–1–8–1							+ (*)		+ (*)
6455	unclassified_Syntrophomonadaceae	N03808	1–13–1–1–8–11					- (*)	- (*)
2050	Aminobacterium(genus)	N00906	1–13–1–1–8–2							- (*)
6572	Anaerobaculum(genus)	N04738	1–13–1–1–8–3						+ (*)
7804	Natroniella(genus)	N06475	1–13–1–2–2–4							+ (*)
7192	Thermoanaerobacterium(genus)	N02996	1–13–1–3–1–1				- (*)	- (*)	- (**)				- (*)
10044	Thermoanaerobacterium(genus)	N02993	1–13–1–3–1–1							+ (*)
5410	Thermoanaerobacter(genus)	N02642	1–13–1–3–1–6						- (*)				- (*)
5914	Saccharococcus(genus)	N07005	1–13–3–1–1–11					- (*)	- (*)			- (*)	- (*)
5520	Saccharococcus(genus)	N07006	1–13–3–1–1–11						+ (*)
9553	Geobacillus(genus)	N03502	1–13–3–1–1–5					- (*)
8968	Caryophanon(genus)	N03742	1–13–3–1–3–1							+ (*)
2836	Listeria(genus)	N05269	1–13–3–1–4–1						+ (*)
9722	Paenibacillus(genus)	N07460	1–13–3–1–5–1							+ (*)
2671	Paenibacillus(genus)	N07459	1–13–3–1–5–1							+ (*)
8650	Aneurinibacillus(genus)	N04726	1–13–3–1–5–3							+ (*)
10364	unclassified_Paenibacillaceae	N01743_[13N:C]	1–13–3–1–5–8							+ (*)
5967	Planococcus(genus)	N08136	1–13–3–1–6–1							+ (*)
9607	Planococcus(genus)	N08156_[18N:G_25N:T]	1–13–3–1–6–1							+ (*)
3415	Planomicrobium(genus)	N01226	1–13–3–1–6–3						+ (*)	+ (*)		+ (*)	+ (*)
6510	Sporosarcina(genus)	N07066	1–13–3–1–6–4							+ (*)
289	Macrococcus(genus)	N01770	1–13–3–1–8–4						+ (*)
9194	Lactobacillus(genus)	N05113	1–13–3–2–1–1							+ (*)
9705	unclassified_Lactobacillaceae	N07810	1–13–3–2–1–4							+ (*)
7579	Facklamia(genus)	N01938	1–13–3–2–2–2					- (**)
10142	Enterococcus(genus)	N03430	1–13–3–2–4–1							+ (*)
8999	Lactococcus(genus)	N06464	1–13–3–2–6–2									- (*)
4977	Caldithrix(genus)	N01152_[1N:C]	1–13–4–1–1–1					- (**)	- (**)	- (*)		- (***)	- (***)
6557	Caldithrix(genus)	N01152_[1N:T]	1–13–4–1–1–1					- (**)	- (*)	- (*)		- (***)	- (**)
9586	Caldithrix(genus)	N01152_[1N:A]	1–13–4–1–1–1					- (*)	- (*)			- (**)	- (*)
6580	Caldithrix(genus)	N01143	1–13–4–1–1–1						- (*)
6366	Rubrobacter(genus)	N00710	1–14–1–2–1–1						- (*)				- (*)
2563	Conexibacter(genus)	N03491	1–14–1–2–1–2					- (*)
6664	Eggerthella(genus)	N04819	1–14–1–3–1–6						- (*)
6575	Dermacoccus(genus)	N06595	1–14–1–4–10–1					- (*)
6556	unclassified_Dermacoccaceae	N04089	1–14–1–4–10–4					- (*)
864	Actinomyces(genus)	N06135	1–14–1–4–1–1										- (*)
3178	Janibacter(genus)	N07561	1–14–1–4–11–2						+ (*)				+ (*)
7089	unclassified_Intrasporangiaceae	N06353	1–14–1–4–11–6				- (*)	- (**)	- (***)		- (**)	- (**)	- (***)
6485	Actinobaculum(genus)	N01537	1–14–1–4–1–2						- (*)			- (*)	- (*)
9943	Rathayibacter(genus)	N02705	1–14–1–4–13–14							+ (*)
8552	Subtercola(genus)	N05286	1–14–1–4–13–16							+ (*)
2901	Agrococcus(genus)	N04547	1–14–1–4–13–3					- (*)				- (*)
5323	Agromyces(genus)	N05678	1–14–1–4–13–4					- (*)
8235	Aureobacterium(genus)	N06927	1–14–1–4–13–5							+ (*)
5057	Curtobacterium(genus)	N07742	1–14–1–4–13–8					- (*)				- (*)
5177	Corynebacterium(genus)	N01920	1–14–1–4–16–1					- (**)				- (**)
6774	Corynebacterium(genus)	N01917	1–14–1–4–16–1					- (**)	- (**)			- (*)
2371	Mycobacterium(genus)	N05560	1–14–1–4–19–1					- (***)				- (**)
9481	Mycobacterium(genus)	N05561	1–14–1–4–19–1					- (***)				- (**)
3649	Mycobacterium(genus)	N05558	1–14–1–4–19–1									- (*)
4745	unclassified_Nocardiaceae	N03842	1–14–1–4–20–3					- (***)	- (*)			- (*)
469	Micrococcus(genus)	N04768	1–14–1–4–2–1					- (***)	- (*)			- (***)	- (*)
2411	Citricoccus(genus)	N07785	1–14–1–4–2–3							- (*)
7708	Virgisporangium(genus)	N07754	1–14–1–4–23–11							- (*)
4365	Couchioplanes(genus)	N04009_[19N:G_23N:T_24N:T_25N:T]	1–14–1–4–23–6										+ (*)
7159	Couchioplanes(genus)	N04009_[19N:G_23N:A_24N:T_25N:T]	1–14–1–4–23–6							+ (*)
9926	Couchioplanes(genus)	N04009_[19N:C_23N:A_24N:T_25N:T]	1–14–1–4–23–6							+ (*)
6947	Couchioplanes(genus)	N04009_[19N:G_23N:C_24N:G_25N:T]	1–14–1–4–23–6							+ (*)
10029	Couchioplanes(genus)	N04009_[19N:T_23N:G_24N:G_25N:T]	1–14–1–4–23–6							+ (*)
1694	Couchioplanes(genus)	N04009_[19N:A_23N:T_24N:G_25N:T]	1–14–1–4–23–6							+ (*)
10477	Couchioplanes(genus)	N04009_[19N:T_23N:C_24N:G_25N:T]	1–14–1–4–23–6							+ (*)
4710	unclassified_Propionibacteriaceae	N06035	1–14–1–4–24–6					- (**)				- (*)
3803	unclassified_Propionibacteriaceae	N06023	1–14–1–4–24–6									- (*)
3411	Aeromicrobium(genus)	N03175	1–14–1–4–25–2							+ (*)
9918	Friedmanniella(genus)	N00136	1–14–1–4–25–4							+ (*)
10165	Kribbella(genus)	N01386	1–14–1–4–25–5							+ (*)
7214	Rothia(genus)	N07682	1–14–1–4–2–6					- (**)	- (**)			- (**)	- (**)
9179	Rothia(genus)	N07676	1–14–1–4–2–6					- (*)	- (*)			- (*)	- (*)
2919	Rothia(genus)	N07681	1–14–1–4–2–6					- (*)	- (*)			- (*)	- (*)
4442	Pseudonocardia(genus)	N05946	1–14–1–4–26–1							- (*)
8266	Saccharomonospora(genus)	N03235	1–14–1–4–26–8					- (**)				- (*)
8268	Saccharomonospora(genus)	N03229	1–14–1–4–26–8					- (**)				- (*)
10784	Saccharopolyspora(genus)	N06164	1–14–1–4–26–9					- (**)
8765	Actinokineospora(genus)	N00264	1–14–1–4–27–2							+ (*)
5462	Saccharothrix(genus)	N00750_[17N:C_18N:T]	1–14–1–4–27–5					- (*)
4055	Saccharothrix(genus)	N00750_[17N:A_18N:C]	1–14–1–4–27–5					- (*)
3225	Saccharothrix(genus)	N00750_[17N:A_18N:T]	1–14–1–4–27–5					- (*)
7568	Saccharothrix(genus)	N00750_[17N:C_18N:A]	1–14–1–4–27–5					- (*)
6141	Saccharothrix(genus)	N00750_[17N:T_18N:C]	1–14–1–4–27–5					- (*)
7626	Saccharothrix(genus)	N00750_[17N:A_18N:A]	1–14–1–4–27–5					- (*)
4736	Saccharothrix(genus)	N00750_[17N:T_18N:T]	1–14–1–4–27–5					- (*)
9929	Saccharothrix(genus)	N00750_[17N:C_18N:C]	1–14–1–4–27–5					- (*)
7996	Saccharothrix(genus)	N00750_[17N:G_18N:C]	1–14–1–4–27–5					- (*)
348	Saccharothrix(genus)	N00750_[17N:T_18N:A]	1–14–1–4–27–5					- (*)
6463	unclassified_Streptosporangiaceae	N06552_[25N:G]	1–14–1–4–29–10					- (**)	- (*)			- (**)	- (*)
8479	unclassified_Streptosporangiaceae	N06552_[25N:C]	1–14–1–4–29–10					- (**)	- (*)			- (**)	- (*)
9666	unclassified_Streptosporangiaceae	N06552_[25N:A]	1–14–1–4–29–10					- (**)	- (*)			- (*)	- (*)
5942	unclassified_Streptosporangiaceae	N06550	1–14–1–4–29–10					- (*)	- (**)			- (**)	- (**)
5332	Microtetraspora(genus)	N06740_[16N:G]	1–14–1–4–29–5					- (***)	- (*)			- (*)
9738	Microtetraspora(genus)	N06740_[16N:C]	1–14–1–4–29–5					- (*)				- (*)	- (*)
7321	Nonomuraea(genus)	N06067	1–14–1–4–29–6					- (*)	+ (*)			- (*)	- (*)
188	unclassified_Nocardiopsaceae	N07645	1–14–1–4–30–4					- (*)
5711	Actinomadura(genus)	N03340	1–14–1–4–31–2					- (**)
2268	Actinomadura(genus)	N03341	1–14–1–4–31–2					- (*)				- (*)
4856	Actinomadura(genus)	N03344	1–14–1–4–31–2					- (*)				- (*)
7334	Frankia(genus)	N05415	1–14–1–4–32–1					- (*)	- (**)				- (*)
9450	Frankia(genus)	N05417	1–14–1–4–32–1						- (*)
10379	Sporichthya(genus)	N05911	1–14–1–4–35–1							+ (*)
5275	Brevibacterium(genus)	N02440	1–14–1–4–6–1				+ (*)		+ (*)				+ (*)
10208	Brevibacterium(genus)	N02446	1–14–1–4–6–1							+ (*)
5207	Brachybacterium(genus)	N07609_[22R:A]	1–14–1–4–8–2					- (*)	- (*)
3853	Brachybacterium(genus)	N07587	1–14–1–4–8–2									- (*)
1977	Borrelia(genus)	N01154	1–17–1–1–1–2				- (*)		- (*)	- (*)	- (*)		- (*)
10033	Treponema(genus)	N06205	1–17–1–1–1–3							+ (*)
809	unclassified_Spirochaetaceae	N06963	1–17–1–1–1–4						- (*)				- (*)
5554	Acidobacterium(genus)	N03401	1–19–1–1–1–1					- (*)
333	Porphyromonas(genus)	N01744	1–20–1–1–3–1					- (**)	- (*)			- (*)
7507	Porphyromonas(genus)	N01746	1–20–1–1–3–1					- (**)	- (**)			- (**)	- (*)
799	Porphyromonas(genus)	N01751	1–20–1–1–3–1					- (*)
8128	Porphyromonas(genus)	N01748	1–20–1–1–3–1							+ (*)
1157	Tannerella(genus)	N03069	1–20–1–1–3–3				- (**)	- (***)	- (***)		- (*)	- (**)	- (**)
3267	Tannerella(genus)	N03068	1–20–1–1–3–3					- (*)	- (**)
3965	Tannerella(genus)	N03071	1–20–1–1–3–3							- (*)
6613	Gelidibacter(genus)	N03891	1–20–2–1–1–11							+ (*)
10555	Psychroflexus(genus)	N03246	1–20–2–1–1–16					- (**)				- (*)
9340	Psychroserpens(genus)	N05322	1–20–2–1–1–17					- (**)	- (*)			- (**)	- (*)
953	Salegentibacter(genus)	N03645	1–20–2–1–1–19					- (***)	- (*)			- (***)	- (*)
9981	Salegentibacter(genus)	N03644	1–20–2–1–1–19					- (**)	- (*)			- (**)	- (*)
7946	Salegentibacter(genus)	N03648	1–20–2–1–1–19					- (*)
811	Aequorivita(genus)	N01058	1–20–2–1–1–2						- (*)
2935	Tenacibaculum(genus)	N01970	1–20–2–1–1–20					- (*)	- (*)			- (*)	- (*)
3433	Zobellia(genus)	N03330	1–20–2–1–1–22					- (***)	- (**)	- (*)		- (***)	- (**)
6153	Bergeyella(genus)	N01584	1–20–2–1–1–4						- (*)
3054	Capnocytophaga(genus)	N01270	1–20–2–1–1–5					- (***)				- (**)
3188	Capnocytophaga(genus)	N01269	1–20–2–1–1–5					- (**)				- (*)
1290	Capnocytophaga(genus)	N01267	1–20–2–1–1–5					- (**)				- (*)
2903	Capnocytophaga(genus)	N01271	1–20–2–1–1–5					- (**)				- (*)
2092	Cellulophaga(genus)	N07198	1–20–2–1–1–6							- (*)
8118	Chryseobacterium(genus)	N05506	1–20–2–1–1–7							+ (*)
10009	Blattabacterium(genus)	N07633	1–20–2–1–2–1							+ (*)
3954	Sphingobacterium(genus)	N02471	1–20–3–1–1–1					+ (*)	+ (*)			+ (*)
1342	unclassified_Sphingobacteriaceae	N00086	1–20–3–1–1–3										- (*)
9092	Saprospira(genus)	N02780	1–20–3–1–2–1							+ (*)
2513	unclassified_Saprospiraceae	N06049	1–20–3–1–2–4					- (**)	- (*)			- (*)
6082	Cytophaga(genus)	N06438	1–20–3–1–3–3							+ (*)			+ (*)
10243	Rhodothermus(genus)	N06705	1–20–3–1–5–2							+ (*)
4696	Propionigenium(genus)	N00787	1–21–1–1–1–3							+ (*)
1799	Cetobacterium(genus)	N01967	1–21–1–1–2–1					- (**)	- (**)			- (**)	- (**)
1802	Cetobacterium(genus)	N01959	1–21–1–1–2–1					- (*)
10337	Cetobacterium(genus)	N01964	1–21–1–1–2–1					- (*)
7916	Marinitoga(genus)	N01297	1–2–1–1–1–4							+ (*)
5978	unclassified_Thermotogaceae	N06968	1–2–1–1–1–7							+ (*)		+ (*)
1411	Gemmatimonas(genus)	N03542	1–24–1–1–1–1					- (*)	- (*)			- (*)
441	BRC1(genus)	N00914	1–25–1										- (*)
1028	WS3(genus)	N02230	1–29–1				- (*)		- (*)
9921	WS3(genus)	N02225	1–29–1							+ (*)
2415	Deinococcus(genus)	N07734	1–4–1–1–1–1							- (*)
9687	Magnetobacterium(genus)	N00964	1–8–1–1–1–3							+ (*)
6622	Thermodesulfovibrio(genus)	N00506	1–8–1–1–1–4					+ (*)		+ (*)		+ (*)	+ (*)
