# Supplementary material for: Microarray Analysis of Microbiota of Gingival Lesions in Noma Patients
Source: PLoS Negl Trop Dis. 2013 Sep 26;7(9):e2453. doi: 10.1371/journal.pntd.0002453 (PMC3784469; doi:10.1371/journal.pntd.0002453)
Supplement: Table S2 — Changes in probe intensity between samples in hybridized on low-density microarrays. The statistic used was a two-tailed Student's t-test assuming equal variance. P-values were adjusted with Benjamini-Hochberg correction. Only taxa showing highly significant (P<0.01) changes in at least one pair-wise comparison are presented. The following pairwise comparisons produced no significant changes: N vs G and Nn vs G. *, P<0.01; **, P<0.001; ***, P<0.0001. − and +, increase or decrease in average signal intensity, respectively. (XLSX) [file pntd.0002453.s002.xlsx]

## Sheet: Sheet7 (2)
"Microarray analysis of microbiota of gingival lesions in noma patients" Huyghe et al. 2013
	Supplementary Table 2. Changes in probe intensity between group of samples in low-density microarrays
	two-tailed Student's t-test assuming equal variance ; P-values were adjusted with Benjamini-Hochberg correction
			N	G	Nn	N G	N Nn	Nn	N	Gn	G	N Nn	G Gn	Nn Gn	N G	N Nn G Gn
			vs	vs	vs	vs	vs	vs	vs	vs	vs	vs	vs	vs	vs	vs
Probe	ProbeName	Description	Nn	Gn	Gn	Nn Gn	G Gn	C	C	C	C	C	C	C	C	C		Legend
1	Geneva_1	701B10_Bacteroidetes										+ (*)						(*)	P<0.01
2	Geneva_2	101D07_Streptococcus_pyogenes				- (*)					- (*)				- (*)			(**)	P<0.001
3	Geneva_336	Prevotella_sp._1	+ (*)			+ (*)			+ (***)		+ (*)	+ (***)	+ (*)	+ (*)	+ (***)	+ (***)		(***)	P<0.0001
4	Geneva_4	502E07_Streptococcus_gordonii				- (*)									- (*)
5	Geneva_5	102E06_Neisseria_elongata													- (*)			N	Noma, lesion sites
8	Geneva_8	502G08_Neisseria_subflava;502D04_Neisseria_sp._	- (*)			- (***)			- (***)		- (**)	- (**)	- (*)		- (***)	- (***)		Nn	Noma, non-lesion sites
11	Geneva_11	701C12_Prevotellaceae;102B12_Prevotellaceae;101B10_Prevotellaceae_	+ (***)	+ (*)		+ (***)		+ (*)	+ (***)	+ (**)	+ (***)	+ (***)	+ (***)	+ (***)	+ (***)	+ (***)		G	Gingivitis, lesion sites
12	Geneva_12	Various_Prevotella;702F08_Prevotella_intermedia_strain_2	+ (**)			+ (***)			+ (***)	+ (**)	+ (***)	+ (***)	+ (***)	+ (***)	+ (***)	+ (***)		Gn	Gingivitis, non-lesion sites
14	Geneva_338	Prevotella_nigriscens						+ (**)	+ (***)	+ (**)	+ (***)	+ (***)	+ (***)	+ (***)	+ (***)	+ (***)		C	Healthy controls
15	Geneva_339	Prevotella_nigriscens	+ (**)			+ (***)		+ (***)	+ (***)	+ (***)	+ (***)	+ (***)	+ (***)	+ (***)	+ (***)	+ (***)
19	Geneva_340	Streptococcus_genomosporum_and_mitis	- (***)			- (***)			- (***)		- (*)				- (***)
20	Geneva_20	102E08_Porphyromonas_gulae				+ (*)			+ (*)		+ (**)		+ (*)		+ (***)	+ (*)
21	Geneva_21	401H01_Pseudomonas_sp.	- (*)			- (**)			- (**)						- (**)
24	Geneva_24	402F06_Actinobacillus_actinomycetemcomitans	- (**)			- (***)			- (***)		- (**)	- (**)	- (***)		- (***)	- (***)
25	Geneva_25	301E09_Prevotella_sp.;302B04_Prevotella_veroralis									- (*)		- (***)		- (*)
29	Geneva_341	Streptococcus_genomosporum_and_mitis						+ (*)	+ (*)			+ (***)		+ (*)	+ (**)	+ (***)
30	Geneva_30	101A05_Streptococcus_anginosus						+ (*)				+ (*)
31	Geneva_31	601C02_Lactococcus_lactis						+ (*)				+ (*)		+ (*)
32	Geneva_32	501C07_Capnocytophaga_sp.	- (***)			- (***)		- (***)	- (***)	- (***)	- (***)	- (***)	- (***)	- (***)	- (***)	- (***)
35	Geneva_35	301D12_Peptostreptococcaceae							+ (*)			+ (**)			+ (*)	+ (*)
36	Geneva_36	102C03_Lautropia_sp.							- (*)			- (*)			- (*)	- (**)
40	Geneva_40	202G02_Eubacterium_sp.;401D07_Eubacterium_yurii							+ (**)		+ (**)	+ (**)	+ (**)		+ (***)	+ (***)
42	Geneva_42	602A03_Prevotella_intermedia							+ (***)		+ (**)	+ (***)	+ (**)	+ (*)	+ (***)	+ (***)
46	Geneva_46	402G08_Veillonella_sp.						+ (**)				+ (*)		+ (**)		+ (**)
47	Geneva_47	402B01_Capnocytophaga_sp.	- (**)			- (***)		- (**)	- (***)	- (**)	- (***)	- (***)	- (***)	- (***)	- (***)	- (***)
48	Geneva_48	602H04_Fusobacterium_sp.							- (***)			- (**)			+ (***)	+ (***)
49	Geneva_49	402B01_Capnocytophaga_sp.						- (*)	- (***)	- (*)	- (*)	- (***)	- (***)	- (***)	- (***)	- (***)
51	Geneva_51	601H10_Tannerella_forsythensis													- (*)
54	Geneva_54	501C03_Haemophilus_sp.;601G09_Haemophilus_segnis	- (*)			- (*)			- (***)			- (***)			- (***)	- (*)
56	Geneva_56	101D04_Neisseria_sp.	- (*)			- (**)			- (***)		- (**)	- (***)	- (*)		- (***)	- (***)
58	Geneva_58	301C01_Prevotellaceae	+ (*)			+ (*)		+ (*)	+ (***)	+ (**)	+ (***)	+ (***)	+ (***)	+ (***)	+ (***)	+ (***)
59	Geneva_344	Neisseria_sicca	- (*)			- (***)			- (***)		- (***)	- (***)	- (***)	- (*)	- (***)	- (***)
60	Geneva_60	various_prevotella;301B02_Prevotella_sp.						+ (***)	+ (***)	+ (**)	+ (*)	+ (***)	+ (***)	+ (***)	+ (***)	+ (***)
61	Geneva_61	102C03_Lautropia_sp.	- (*)			- (**)			- (***)		- (***)	- (***)	- (***)		- (***)	- (***)
63	Geneva_345	Neisseria_sicca	- (*)			- (**)			- (**)		- (*)				- (***)	- (*)
64	Geneva_346	Treponema_1				+ (*)					+ (**)		+ (*)		+ (**)
70	Geneva_70	402F06_Actinobacillus_actinomycetemcomitans	- (**)			- (***)			- (***)			- (**)	- (*)		- (***)	- (***)
72	Geneva_72	502H07_Capnocytophaga_sp.						- (*)	- (***)			- (***)	- (*)	- (*)	- (***)	- (***)
74	Geneva_74	501H09_Capnocytophaga_gingivalis				- (*)		- (***)	- (***)	- (*)	- (***)	- (***)	- (***)	- (***)	- (***)	- (***)
80	Geneva_348	Treponema_2				+ (*)					+ (*)				+ (*)
83	Geneva_81	401B03_Streptococcus_sp.				- (*)					- (*)		- (*)		- (**)
85	Geneva_83	402A06_Streptococcus_genomosp.				- (*)					- (**)		- (*)		- (**)
86	Geneva_84	101B06_Filifactor_alocis	+ (***)			+ (***)			+ (***)		+ (***)	+ (***)	+ (***)		+ (***)	+ (***)
87	Geneva_85	401F06_Burkholderiaceae													- (*)
88	Geneva_86	101D06_Treponema_sp.	+ (*)			+ (**)		+ (**)	+ (***)	+ (**)	+ (***)	+ (***)	+ (***)	+ (***)	+ (***)	+ (***)
89	Geneva_87	201F12_Prevotella_sp.							+ (***)			+ (**)			+ (***)	+ (*)
96	Geneva_92	401A08_Neisseria_pharyngis_;101C07_Neisseria_sicca	- (**)			- (***)			- (***)		- (***)	- (***)	- (***)		- (***)	- (***)
99	Geneva_95	various_prevotella;302B03_Prevotella_intermedia							+ (*)		+ (*)	+ (*)			+ (***)	+ (**)
102	Geneva_96	501C03_Haemophilus_sp.	- (**)			- (**)			- (***)						- (***)	- (*)
103	Geneva_97	701G08_Prevotella_sp.;203003_Prevotella_genomosp.											+ (*)
104	Geneva_98	501A07_Lautropia_sp.				- (*)			- (***)		- (***)	- (***)	- (***)		- (***)	- (***)
108	Geneva_102	402A04_Catonella_sp.	+ (***)			+ (***)			+ (***)		+ (***)	+ (***)	+ (***)		+ (***)	+ (***)
111	Geneva_103	502C12_Selenomonas_sp.;501B07_Selenomonas_sp.;201F02_Selenomonas_sp._196											- (*)		- (**)	- (*)
112	Geneva_104	301F09_Peptostreptococcus_micros;102E10_Peptostreptococcus_sp.							+ (*)		+ (***)		+ (***)		+ (***)	+ (**)
114	Geneva_106	301D12_Peptostreptococcaceae							+ (*)						+ (*)
115	Geneva_107	102C07_Prevotella_melaninogenica	+ (*)			+ (*)		+ (***)	+ (***)	+ (***)	+ (***)	+ (***)	+ (***)	+ (***)	+ (***)	+ (***)
117	Geneva_349	Treponema_2	+ (***)		- (*)	+ (**)	- (**)		+ (***)	+ (**)	+ (***)		+ (***)		+ (***)	+ (***)
118	Geneva_110	502B09_Capnocytophaga_sp.	- (*)			- (**)			- (***)	- (*)	- (***)	- (***)	- (***)	- (**)	- (***)	- (***)
119	Geneva_111	501B07_Selenomonas_sp.;201F04_Selenomonas_sp.	+ (*)			+ (*)			+ (***)		+ (*)	+ (***)	+ (*)		+ (***)	+ (***)
120	Geneva_112	301F09_Peptostreptococcus_micros						+ (**)	+ (**)			+ (***)	+ (*)	+ (***)	+ (***)	+ (***)
122	Geneva_114	201F04_Selenomonas_sp.						+ (*)	+ (***)	+ (*)	+ (***)	+ (***)	+ (***)	+ (***)	+ (***)	+ (***)
123	Geneva_115	202B04_Lautropia_sp.	- (*)			- (*)			- (***)		- (**)	- (*)	- (***)		- (***)	- (***)
124	Geneva_116	302E10_Catonella_morbi				+ (*)			+ (***)		+ (**)	+ (*)	+ (*)		+ (***)	+ (***)
126	Geneva_118	102E10_Peptostreptococcus_sp.							- (**)		- (*)	- (*)			- (***)	- (**)
127	Geneva_119	601G07_Porphyromonaceae							- (*)			- (**)			- (*)	- (**)
129	Geneva_121	502G08_Neisseria_subflava							- (*)		- (*)				- (**)
130	Geneva_122	101G04_Staphylococcaceae													- (*)
131	Geneva_123	101E06_Lachnospiraceae							+ (***)			+ (*)			+ (*)
133	Geneva_125	201C11_Neisseria_sp.	- (***)			- (***)		- (***)	- (***)		- (***)	- (***)	- (***)	- (***)	- (***)	- (***)
134	Geneva_126	601C05_Fusobacterium_sp.	- (**)			- (***)			- (***)		- (*)	- (***)			- (***)	- (***)
136	Geneva_128	101D06_Treponema_sp.							+ (***)			+ (**)			+ (**)	+ (*)
137	Geneva_129	701H08_Prevotella_intermedia_strain_6	+ (**)			+ (***)		+ (***)	+ (***)	+ (***)	+ (***)	+ (***)	+ (***)	+ (***)	+ (***)	+ (***)
138	Geneva_130	101B06_Filifactor_alocis	+ (***)			+ (***)			+ (***)		+ (***)	+ (***)	+ (***)		+ (***)	+ (***)
142	Geneva_134	501C06_Neisseria_cinerea						- (*)	- (***)		- (**)	- (***)	- (***)	- (**)	- (***)	- (***)
143	Geneva_135	Various_Corynebacterium;201F03_Corynebacterium_matruchotii													- (*)
144	Geneva_136	102A02_Bacteroidetes	+ (**)			+ (**)			+ (***)		+ (***)	+ (***)	+ (***)	+ (*)	+ (***)	+ (***)
145	Geneva_137	303D02_Leptotrichia_sp.											- (*)		- (*)	- (*)
147	Geneva_139	102E08_Porphyromonas_gulae									+ (*)		+ (*)		+ (**)
152	Geneva_144	702G03_Selenomonas_sputigena							+ (***)			+ (**)			+ (***)	+ (***)
153	Geneva_145	401D07_Eubacterium_yurii							+ (***)			+ (***)			+ (***)	+ (***)
154	Geneva_146	602A03_Prevotella_intermedia							+ (***)		+ (**)	+ (***)	+ (***)	+ (*)	+ (***)	+ (***)
155	Geneva_147	601B09_Bergeyella_sp.											- (*)		- (*)	- (*)
156	Geneva_148	101B02_Actinobacteria							+ (**)
157	Geneva_149	103014_Porphyromonas_endodontalis	+ (**)			+ (***)			+ (***)		+ (***)	+ (*)	+ (**)		+ (***)	+ (***)
158	Geneva_150	102G10_Gemella_morbillorum							- (*)						- (**)
160	Geneva_152	501C07_Capnocytophaga_sp.	- (***)	- (*)		- (***)		- (***)	- (***)	- (***)	- (***)	- (***)	- (***)	- (***)	- (***)	- (***)
161	Geneva_153	502B09_Capnocytophaga_sp.	- (***)			- (***)		- (**)	- (***)	- (**)	- (***)	- (***)	- (***)	- (***)	- (***)	- (***)
162	Geneva_154	303B02_Peptostreptococcaceae							+ (*)						+ (*)
165	Geneva_157	102E05_Capnocytophaga_granulosa;501H09_Capnocytophaga_gingivalis	- (***)			- (***)		- (***)	- (***)	- (***)	- (***)	- (***)	- (***)	- (***)	- (***)	- (***)
168	Geneva_160	401H01_Pseudomonas_sp.	- (*)			- (*)			- (***)			- (***)			- (***)	- (***)
171	Geneva_163	402A10_Propionibacterium_sp.							- (*)		- (*)	- (*)	- (**)		- (***)	- (***)
173	Geneva_165	301C01_Prevotellaceae														+ (*)
176	Geneva_168	502H07_Capnocytophaga_sp.													- (*)
178	Geneva_170	601G07_Porphyromonaceae							- (**)			- (**)			- (***)	- (**)
180	Geneva_172	502D04_Neisseria_sp.	- (*)			- (**)			- (***)		- (***)	- (*)	- (***)		- (***)	- (***)
187	Geneva_179	402E01_Haemophilus_sp.	- (*)			- (*)			- (**)						- (**)
188	Geneva_180	101F05_Clostridiales							- (**)			- (***)			- (**)	- (***)
189	Geneva_356	Prevotella_sp._2		+ (*)		+ (**)		+ (*)	+ (***)		+ (***)	+ (***)	+ (***)	+ (*)	+ (***)	+ (***)
195	Geneva_187	501D04_Streptococcus_thermophilus						+ (*)	+ (**)			+ (***)		+ (*)	+ (*)	+ (***)
196	Geneva_188	502G08_Neisseria_subflava;502D04_Neisseria_sp.;501C06_Neisseria_cinerea;401A08_Neisseria_pharyngis;101C07_Neisseria_sicca	- (***)	- (*)		- (***)		- (*)	- (***)		- (***)	- (***)	- (***)	- (**)	- (***)	- (***)
197	Geneva_189	502H07_Capnocytophaga_sp.	- (**)			- (***)		- (**)	- (***)	- (*)	- (***)	- (***)	- (***)	- (***)	- (***)	- (***)
198	Geneva_357	Prevotella_sp._2							+ (*)						+ (**)
199	Geneva_191	402B02_Prevotellaceae							+ (***)	+ (*)		+ (***)	+ (***)	+ (**)	+ (***)	+ (***)
200	Geneva_192	101D07_Streptococcus_pyogenes						+ (*)	+ (***)			+ (***)			+ (***)	+ (***)
201	Geneva_193	201C11_Neisseria_sp.				- (*)			- (***)		- (*)	- (***)	- (**)		- (***)	- (***)
202	Geneva_194	501D03_Abiotrophia_sp.						+ (*)	+ (***)	+ (**)	+ (***)	+ (***)	+ (***)	+ (***)	+ (***)	+ (***)
205	Geneva_197	502H08_Streptococcus_cristatus				- (*)			- (*)						- (**)
206	Geneva_198	501A07_Lautropia_sp.									- (*)		- (**)		- (**)	- (**)
207	Geneva_199	VariousNeisseria;401A08_Neisseria_pharyngis	- (*)			- (**)			- (***)		- (*)	- (*)			- (***)	- (**)
209	Geneva_201	301F09_Peptostreptococcus_micros						+ (*)	+ (***)		+ (***)	+ (***)	+ (***)	+ (*)	+ (***)	+ (***)
210	Geneva_202	601H01_Capnocytophaga_sp.	- (**)	- (*)		- (***)			- (***)	- (**)	- (***)	- (***)	- (***)	- (***)	- (***)	- (***)
211	Geneva_203	701B10_Bacteroidetes				+ (*)			+ (***)			+ (**)			+ (***)	+ (*)
212	Geneva_204	201A08_Streptococcus_sanguinis				- (*)									- (**)
214	Geneva_206	Various_Corynebacterium;201F03_Corynebacterium_matruchotii							- (***)		- (*)	- (***)	- (***)	- (*)	- (***)	- (***)
215	Geneva_207	701C02_Prevotellaceae						+ (***)	+ (***)	+ (***)	+ (***)	+ (***)	+ (***)	+ (***)	+ (***)	+ (***)
216	Geneva_208	402F12_Haemophilus_parainfluenzae	- (***)			- (***)			- (**)						- (***)
217	Geneva_209	502A03_Capnocytophaga_sputigena;402F05_Capnocytophaga_sputigena	- (**)	- (*)		- (***)		- (**)	- (***)	- (*)	- (***)	- (***)	- (***)	- (***)	- (***)	- (***)
218	Geneva_210	102E06_Neisseria_elongata													- (*)	- (*)
220	Geneva_212	501C06_Neisseria_cinerea	- (**)			- (***)		- (***)	- (***)	- (*)	- (***)	- (***)	- (***)	- (***)	- (***)	- (***)
222	Geneva_214	201D05_Clostridiales	+ (***)			+ (**)			+ (**)						+ (**)
223	Geneva_215	701G03_Prevotella_sp.	+ (*)			+ (*)			+ (***)		+ (*)	+ (**)	+ (*)		+ (***)	+ (***)
226	Geneva_218	601D08_Campylobacter_gracilis									- (*)		- (***)		- (**)	- (**)
228	Geneva_220	502G08_Neisseria_subflava;502D04_Neisseria_sp.	- (*)			- (***)		- (*)	- (***)		- (***)	- (***)	- (***)	- (**)	- (***)	- (***)
230	Geneva_222	201A08_Streptococcus_sanguinis_													- (*)
231	Geneva_223	301H11_Prevotellaceae							+ (***)			+ (*)			+ (**)
232	Geneva_224	502H05_Leptotrichia_sp.														- (*)
235	Geneva_225	102A02_Bacteroidetes	+ (*)			+ (*)			+ (*)						+ (*)
237	Geneva_227	302E10_Catonella_morbi	+ (*)			+ (*)			+ (***)	+ (***)	+ (***)	+ (***)	+ (***)	+ (**)	+ (***)	+ (***)
240	Geneva_230	501H09_Capnocytophaga_gingivalis				- (*)		- (**)	- (***)	- (*)	- (***)	- (***)	- (***)	- (***)	- (***)	- (***)
245	Geneva_233	202D12_Streptococcus_sinensis							+ (*)
246	Geneva_234	201E08_Dialister_pneumosintes	+ (***)	+ (**)		+ (***)		+ (***)	+ (***)		+ (***)	+ (***)	+ (***)	+ (***)	+ (***)	+ (***)
248	Geneva_236	202A06_Clostridiales							+ (*)			+ (*)				+ (*)
255	Geneva_241	301D08_Streptococcus_oligofermentans				+ (*)			+ (***)		+ (**)	+ (*)			+ (***)	+ (*)
256	Geneva_242	101F03_Lachnospiraceae	+ (***)			+ (***)		+ (***)	+ (***)	+ (***)	+ (***)	+ (***)	+ (***)	+ (***)	+ (***)	+ (***)
257	Geneva_243	202B04_Lautropia_sp.														- (*)
259	Geneva_245	101E01_Prevotella_intermedia	+ (*)			+ (***)			+ (***)		+ (***)	+ (***)	+ (***)	+ (**)	+ (***)	+ (***)
261	Geneva_247	Various_Prevotella;702F08_Prevotella_intermedia_strain_2	+ (***)	+ (**)		+ (***)		+ (**)	+ (***)	+ (***)	+ (***)	+ (***)	+ (***)	+ (***)	+ (***)	+ (***)
265	Geneva_249	302E10_Catonella_morbi;402A04_Catonella_sp.	+ (*)			+ (**)			+ (***)	+ (***)	+ (***)	+ (***)	+ (***)	+ (***)	+ (***)	+ (***)
266	Geneva_250	102A02_Bacteroidetes;102F04_Bacteroidetes	+ (*)			+ (***)		+ (***)	+ (***)	+ (***)	+ (***)	+ (***)	+ (***)	+ (***)	+ (***)	+ (***)
267	Geneva_251	302B11_Prevotella_nigrescens							+ (*)
270	Geneva_254	501H09_Capnocytophaga_gingivalis	- (***)			- (***)		- (***)	- (***)	- (***)	- (***)	- (***)	- (***)	- (***)	- (***)	- (***)
274	Geneva_256	502A03_Capnocytophaga_sputigena;402F05_Capnocytophaga_sputigena	- (**)			- (***)		- (***)	- (***)	- (**)	- (***)	- (***)	- (***)	- (***)	- (***)	- (***)
278	Geneva_260	202F06_Gemella_sp.				+ (*)			+ (**)		+ (**)		+ (*)		+ (***)	+ (**)
280	Geneva_262	301G11_Prevotella_genomosp.	+ (*)			+ (**)			+ (***)		+ (***)	+ (***)	+ (***)		+ (***)	+ (***)
281	Geneva_362	Fusobacteria_nuc._Group_A_and_B							- (**)			- (*)			- (*)
283	Geneva_265	Various_Prevotella;702D12_Prevotella_intermedia_strain_5	+ (**)	+ (*)		+ (***)		+ (**)	+ (***)	+ (***)	+ (***)	+ (***)	+ (***)	+ (***)	+ (***)	+ (***)
285	Geneva_267	102E05_Capnocytophaga_granulosa;501H09_Capnocytophaga_gingivalis	- (***)			- (***)		- (***)	- (***)	- (***)	- (***)	- (***)	- (***)	- (***)	- (***)	- (***)
287	Geneva_269	501D03_Abiotrophia_sp.										+ (**)
288	Geneva_270	402A04_Catonella_sp.	+ (**)			+ (*)			+ (***)	+ (***)	+ (***)	+ (***)	+ (***)	+ (***)	+ (***)	+ (***)
289	Geneva_271	301F09_Peptostreptococcus_micros;102E10_Peptostreptococcus_sp.							- (***)	- (*)	- (***)	- (***)	- (***)	- (*)	- (***)	- (***)
305	Geneva_287	Archaea_									+ (***)		+ (***)		+ (**)	+ (*)
310	Geneva_292	Methanosaeta_spp._							+ (*)			+ (**)			+ (*)	+ (*)
314	Geneva_296	Crenarchaeota				- (*)		+ (*)			- (**)		- (**)		- (*)
321	Geneva_303	Thermoplasmatales							+ (*)						+ (*)
324	Geneva_306	Desulfurococcales	+ (*)			+ (**)			+ (***)						+ (***)
328	Geneva_310	1.13.1.1.3.1_Peptostreptococcus(genus)						+ (**)	+ (***)		+ (**)	+ (***)	+ (*)	+ (*)	+ (***)	+ (***)
329	Geneva_311	1.12.3.11.1.7_Moritella(genus)													+ (*)
332	Geneva_314	1.17.1.1.1_Spirochaetaceae(family)	+ (**)			+ (***)	- (*)				+ (***)		+ (***)		+ (***)
333	Geneva_315	1.12.4.3_Desulfobacterales(order)														- (*)
334	Geneva_316	1.14.1.4.20.3_unclassified_Nocardiaceae	+ (***)			+ (***)			+ (***)		+ (**)	+ (*)	+ (*)		+ (***)	+ (**)
336	Geneva_318	1.17.1.1.1.3_Treponema(genus)	+ (***)			+ (**)			+ (*)		+ (***)		+ (***)		+ (***)	+ (*)
337	Geneva_319	1.17.1.1.1_Spirochaetaceae(family)	+ (***)			+ (***)			+ (***)		+ (***)		+ (***)		+ (***)	+ (***)
338	Geneva_320	1.14.1.4.21.1_Tsukamurella(genus)	+ (***)			+ (***)			+ (***)		+ (***)	+ (***)	+ (***)		+ (***)	+ (***)
339	Geneva_321	1.13.1.1.8_Syntrophomonadaceae(family)	+ (***)			+ (***)			+ (***)		+ (***)	+ (*)	+ (***)		+ (***)	+ (***)
340	Geneva_322	1.17.1.1.1_Spirochaetaceae(family)	+ (***)			+ (***)	- (*)		+ (***)	+ (*)	+ (***)	+ (**)	+ (***)		+ (***)	+ (***)
341	Geneva_323	1.13.1.1.2.6_Catonella(genus)	+ (*)			+ (*)		+ (*)	+ (***)	+ (***)	+ (***)	+ (***)	+ (***)	+ (***)	+ (***)	+ (***)
342	Geneva_324	1.13.1.1.3.8_Tissierella(genus)				+ (*)
347	Geneva_325	1.14.1.4.25_Nocardioidaceae(family)	+ (***)			+ (***)			+ (***)		+ (***)	+ (***)	+ (***)		+ (***)	+ (***)
348	Geneva_326	1.17.1.1.1.3_Treponema(genus)	+ (*)			+ (*)			+ (***)	+ (*)	+ (***)	+ (***)	+ (***)		+ (***)	+ (***)
